# Supplementary material for: Logistic Stewardship: Supporting Antimicrobial Stewardship Programs Based on Antibiotics Goods Flow
Source: Antibiotics (Basel). 2025 Jan 6;14(1):43. doi: 10.3390/antibiotics14010043 (PMC11761244; doi:10.3390/antibiotics14010043)
Supplement: Supplementary file 1 [file antibiotics-14-00043-s001.zip]

Archive with 52 entries (52 files):
- Figure S1 - Conservative peripheral ward - ADKA group 1.png
- Figure S10 - Conservative peripheral ward - ADKA group 10.png
- Figure S11 - Conservative peripheral ward - ADKA group 11.png
- Figure S12 - Conservative peripheral ward - ADKA group 12.png
- Figure S13 - Conservative peripheral ward - ADKA group 13.png
- Figure S14 - Conservative intensive care ward - ADKA group 1.png
- Figure S15 - Conservative intensive care ward - ADKA group 2.png
- Figure S16 - Conservative intensive care ward - ADKA group 3.png
- Figure S17 - Conservative intensive care ward - ADKA group 4.png
- Figure S18 - Conservative intensive care ward - ADKA group 5.png
- Figure S19 - Conservative intensive care ward - ADKA group 6.png
- Figure S2 - Conservative peripheral ward - ADKA group 2.png
- Figure S20 - Conservative intensive care ward - ADKA group 7.png
- Figure S21 - Conservative intensive care ward - ADKA group 8.png
- Figure S22 - Conservative intensive care ward - ADKA group 9.png
- Figure S23 - Conservative intensive care ward - ADKA group 10.png
- Figure S24 - Conservative intensive care ward - ADKA group 11.png
- Figure S25 - Conservative intensive care ward - ADKA group 12.png
- Figure S26 - Conservative intensive care ward - ADKA group 13.png
- Figure S27 - Surgical intensive care ward - ADKA group 1.png
- Figure S28 - Surgical intensive care ward - ADKA group 2.png
- Figure S29 - Surgical intensive care ward - ADKA group 3.png
- Figure S3 - Conservative peripheral ward - ADKA group 3.png
- Figure S30 - Surgical intensive care ward - ADKA group 4.png
- Figure S31 - Surgical intensive care ward - ADKA group 5.png
- Figure S32 - Surgical intensive care ward - ADKA group 6.png
- Figure S33 - Surgical intensive care ward - ADKA group 7.png
- Figure S34 - Surgical intensive care ward - ADKA group 8.png
- Figure S35 - Surgical intensive care ward - ADKA group 9.png
- Figure S36 - Surgical intensive care ward - ADKA group 10.png
- Figure S37 - Surgical intensive care ward - ADKA group 11.png
- Figure S38 - Surgical intensive care ward - ADKA group 12.png
- Figure S39 - Surgical intensive care ward - ADKA group 13.png
- Figure S4 - Conservative peripheral ward - ADKA group 4.png
- Figure S40 - Surgical peripheral ward - ADKA group 1.png
- Figure S41 - Surgical peripheral ward - ADKA group 2.png
- Figure S42 - Surgical peripheral ward - ADKA group 3.png
- Figure S43 - Surgical peripheral ward - ADKA group 4.png
- Figure S44 - Surgical peripheral ward - ADKA group 5.png
- Figure S45 - Surgical peripheral ward - ADKA group 6.png
- Figure S46 - Surgical peripheral ward - ADKA group 7.png
- Figure S47 - Surgical peripheral ward - ADKA group 8.png
- Figure S48 - Surgical peripheral ward - ADKA group 9.png
- Figure S49 - Surgical peripheral ward - ADKA group 10.png
- Figure S5 - Conservative peripheral ward - ADKA group 5.png
- Figure S50 - Surgical peripheral ward - ADKA group 11.png
- Figure S51 - Surgical peripheral ward - ADKA group 12.png
- Figure S52 - Surgical peripheral ward - ADKA group 13.png
- Figure S6 - Conservative peripheral ward - ADKA group 6.png
- Figure S7 - Conservative peripheral ward - ADKA group 7.png
- Figure S8 - Conservative peripheral ward - ADKA group 8.png
- Figure S9 - Conservative peripheral ward - ADKA group 9.png
